# Supplementary material for: Baseline Mapping of Schistosomiasis and Soil Transmitted Helminthiasis in the Northern and Eastern Health Regions of Gabon, Central Africa: Recommendations for Preventive Chemotherapy
Source: Trop Med Infect Dis. 2018 Nov 11;3(4):119. doi: 10.3390/tropicalmed3040119 (PMC6306699; doi:10.3390/tropicalmed3040119)
Supplement: Supplementary file 1 [file tropicalmed-03-00119-s001.zip]

Archive with 3 entries (3 files):
- Table S3.docx
- Table S1.docx
- Table S2.docx
